# Supplementary material for: Metagenomic sequencing reveals viral diversity of mosquitoes from Egypt: co-circulation of multiple insect-specific viruses
Source: Microbiol Spectr. 2026 Mar 6;14(4):e02135-25. doi: 10.1128/spectrum.02135-25 (PMC13055307; doi:10.1128/spectrum.02135-25)
Supplement: Table S1 — Summary of different mosquito pools, captured in Egypt. [file spectrum.02135-25-s0007.xlsx]

## Sheet: Sheet1
Table S1.Summary of different mosquito pools, captured in Egypt.					Table S1.Summary of different mosquito pools, captured in Egypt.
Species	Number of individuals	Sex	Collection site	Collection governorate	Collection time	Pool	Raw_reads(PE)	Clean_reads(PE)	Viral_reads	the viral coverage of mosquito viromes(%)
Culex pipiens complex	18	female	Abu Simbel city	Aswan	March 2023	Aswan_CPC_Pool1	36108734	18678471	12302011	34.0694
Culex pipiens complex	26	female	Aswan city	Aswan	March 2023	Aswan_CPC_Pool2	49371114	21362318	7549973	15.2923
Culex pipiens complex	42	female	Sadat tube station and Madinaty	Cairo	2020-2023	Cairo_CPC_Pool3	49696914	17562026	1832686	3.68773
Culex pipiens complex	203	female	Cairo University tube station and Kafr El-Gabal	Giza	2022-2023	Giza_CPC_Pool4	51331649	17332932	1220122	2.37694
Culex pipiens complex	22	female	Hurghada	Red Sea	March 2023	Red Sea_CPC_Pool5	49146113	18596622	5859156	11.9219
Aedes caspius	10	female	Aswan city	Aswan	March 2023	Aswan_AC_Pool6	54030083	22205695	10042148	18.5862
Culex perexiguus	40	female	Madinaty, New Cairo	Cairo	July 2022	Cairo_CP_Pool7	56786944	21237137	7241075	12.7513
Culex pipiens complex	87	male	Hurghada	Red Sea	March 2023	Red Sea_CPC_Pool8	57821950	21381497	2286038	3.95358
Culex pipiens complex	9	male	Aswan city	Aswan	March 2023	Aswan_CPC_Pool9	67291719	21281203	6694947	9.94914
Culex pipiens complex	95	female	Abo-Rawash	Giza	2022-2023	Giza_CPC_Pool10	36395990	15865418	642082	1.76416
Culex pipiens complex	50	female	Tanan village	Qalyubia	November 2022	Qalyuobiyah_CPC_Pool11	38287226	17022728	782260	2.04314
Culex pipiens complex	14	female	Tunis village	Faiyum	December 2022	Faiyoum_CPC_Pool12	50734614	17678312	1657263	3.26653
Culex pipiens complex	18	female	Abu Simbel city	Aswan	March 2023	Aswan_CPC_Pool13	41601913	13645428	2308539	5.54912
Culex pipiens complex	20	female	Hurghada	Red Sea	March 2023	Red Sea_CPC_Pool14	38508123	20766684	1519754	3.94658
