# Supplementary material for: Metagenomic sequencing reveals viral diversity of mosquitoes from Egypt: co-circulation of multiple insect-specific viruses
Source: Microbiol Spectr. 2026 Mar 6;14(4):e02135-25. doi: 10.1128/spectrum.02135-25 (PMC13055307; doi:10.1128/spectrum.02135-25)
Supplement: Table S3 — The family (or equivalent taxonomic rank) information and GenBank ID of the genome sequences generated in this study. [file spectrum.02135-25-s0009.xlsx]

## Sheet: Sheet1
Table S3. The family (or equivalent taxonomic rank) information and GenBank ID of the genome sequences generated in this study.
GenBank ID	Isolate (Pool)	Virus Family/ Taxon	Name	Length (bp or nt)
PV585548	Aswan_CPC_Pool1	D__Viruses.P__Kitrinoviricota.C__Flasuviricetes.O__Amarillovirales.F__Flaviviridae.G__Orthoflavivirus.S__Culex_flavivirus	Culex flavivirus	9323
PV585555	Aswan_CPC_Pool1	D__Viruses.P__Negarnaviricota.C__Ellioviricetes.O__Bunyavirales.F__Phasmaviridae.G__Orthophasmavirus.S__Orthophasmavirus_culicis.S1__Culex_phasma-like_virus	Culex phasma-like virus	6484
PV585566	Aswan_CPC_Pool1	Viruses|Negarnaviricota|Monjiviricetes|Mononegavirales|Rhabdoviridae|unclassified|Guadeloupe Culex rhabdovirus	Guadeloupe Culex rhabdovirus	14315
PV585572	Aswan_CPC_Pool1	D__Viruses.P__Negarnaviricota.C__Ellioviricetes.O__Bunyavirales.F__unclassified.G__unclassified.S__Culex_Bunyavirus_2	Culex Bunyavirus 2	7519
PV585583	Aswan_CPC_Pool1	D__Viruses.P__Kitrinoviricota.C__Alsuviricetes.O__Tymovirales.F__unclassified.G__unclassified.S__Guadeloupe_Culex_tymo-like_virus	Guadeloupe Culex tymo-like virus	8332
PV585593	Aswan_CPC_Pool1	D__Viruses.P__unclassified.C__unclassified.O__unclassified.F__unclassified.G__unclassified.S__Hubei_virga-like_virus_2	Hubei virga-like virus 2	10915
PV585601	Aswan_CPC_Pool1	D__Viruses.P__Negarnaviricota.C__Ellioviricetes.O__Bunyavirales.F__Phasmaviridae.G__Orthophasmavirus.S__Orthophasmavirus_culicis.S1__Culex_phasma-like_virus	Culex phasma-like virus	2249
PV585602	Aswan_CPC_Pool2	D__Viruses.P__Negarnaviricota.C__Ellioviricetes.O__Bunyavirales.F__Phasmaviridae.G__Orthophasmavirus.S__Orthophasmavirus_culicis.S1__Culex_phasma-like_virus	Culex phasma-like virus	6487
PV585603	Aswan_CPC_Pool2	Viruses|Negarnaviricota|Monjiviricetes|Mononegavirales|Rhabdoviridae|unclassified|Guadeloupe Culex rhabdovirus	Guadeloupe Culex rhabdovirus	14394
PV585540	Aswan_CPC_Pool2	Viruses; Riboviria; Orthornavirae; Pisuviricota; Pisoniviricetes; Picornavirales; Iflaviridae; unclassified Iflaviridae;Culex Iflavi-like virus 1	Culex Iflavi-like virus 1	9089
PV585541	Aswan_CPC_Pool2	D__Viruses.P__Negarnaviricota.C__Ellioviricetes.O__Bunyavirales.F__unclassified.G__unclassified.S__Culex_Bunyavirus_2	Culex Bunyavirus 2	4586
PV585542	Aswan_CPC_Pool2	D__Viruses.P__unclassified.C__unclassified.O__unclassified.F__unclassified.G__unclassified.S__Hubei_virga-like_virus_2	Hubei virga-like virus 2	10717
PV585543	Aswan_CPC_Pool2	D__Viruses.P__Negarnaviricota.C__Ellioviricetes.O__Bunyavirales.F__Phasmaviridae.G__Orthophasmavirus.S__Orthophasmavirus_culicis.S1__Culex_phasma-like_virus	Culex phasma-like virus	2255
PV585544	Aswan_CPC_Pool2	D__Viruses.P__Negarnaviricota.C__Ellioviricetes.O__Bunyavirales.F__Phasmaviridae.G__Orthophasmavirus.S__Orthophasmavirus_culicis.S1__Culex_phasma-like_virus	Culex phasma-like virus	2019
PV585604	Aswan_CPC_Pool2	D__Viruses.P__Lenarviricota.C__Howeltoviricetes.O__Cryppavirales.F__Mitoviridae.	Egypt mitovirus-like virus 1	2757
PV585605	Aswan_CPC_Pool2	D__Viruses.P__Lenarviricota.C__Howeltoviricetes.O__Cryppavirales.F__Mitoviridae.	Egypt mitovirus-like virus 2	2520
PV585545	Cairo_CPC_Pool3	D__Viruses.P__Kitrinoviricota.C__Flasuviricetes.O__Amarillovirales.F__Flaviviridae.G__Orthoflavivirus.S__Culex_flavivirus	Culex flavivirus	10799
PV585546	Cairo_CPC_Pool3	Viruses|Negarnaviricota|Monjiviricetes|Mononegavirales|Rhabdoviridae|unclassified|Guadeloupe Culex rhabdovirus	Guadeloupe Culex rhabdovirus	14361
PV585547	Cairo_CPC_Pool3	D__Viruses.P__Negarnaviricota.C__Ellioviricetes.O__Bunyavirales.F__unclassified.G__unclassified.S__Culex_Bunyavirus_2	Culex Bunyavirus 2	7442
PV585549	Cairo_CPC_Pool3	D__Viruses.P__unclassified.C__unclassified.O__unclassified.F__unclassified.G__unclassified.S__Hubei_virga-like_virus_2	Hubei virga-like virus 2	10729
PV585550	Cairo_CPC_Pool3	D__Viruses.P__Duplornaviricota.C__Chrymotiviricetes.O__Ghabrivirales.F__Totiviridae.	Egypt totivirus-like virus 1	7801
PV585606	Cairo_CPC_Pool3	D__Viruses.P__Duplornaviricota.C__Chrymotiviricetes.O__Ghabrivirales.F__Chrysoviridae.	Egypt chrysovirus-like virus	3473
PV585607	Cairo_CPC_Pool3	D__Viruses.P__Duplornaviricota.C__Chrymotiviricetes.O__Ghabrivirales.F__Totiviridae.	Egypt novel toti-like virus 1	2129
PV585608	Cairo_CPC_Pool3	D__Viruses.P__Duplornaviricota.C__Chrymotiviricetes.O__Ghabrivirales.F__Totiviridae.	Egypt novel toti-like virus 1	5392
PV585609	Cairo_CPC_Pool3	D__Viruses.P__Lenarviricota.C__Amabiliviricetes.O__Wolframvirales.F__Narnaviridae.	Egypt Narnaviridae sp 1	2683
PV585551	Giza_CPC_Pool4	D__Viruses.P__Negarnaviricota.C__Insthoviricetes.O__Articulavirales.F__Orthomyxoviridae	Egypt associated orthomyxo-like virus 1	2403
PV585552	Giza_CPC_Pool4	D__Viruses.P__Pisuviricota.C__Pisoniviricetes.O__Picornavirales.F__Iflaviridae.G__unclassified.S__Culex_Iflavi-like_virus_4	Culex Iflavi-like virus 4	8310
PV585553	Red Sea_CPC_Pool5	D__Viruses.P__Negarnaviricota.C__Ellioviricetes.O__Bunyavirales.F__Phasmaviridae.G__Orthophasmavirus.S__Orthophasmavirus_culicis.S1__Culex_phasma-like_virus	Culex phasma-like virus	6489
PV585554	Red Sea_CPC_Pool5	Viruses|Negarnaviricota|Monjiviricetes|Mononegavirales|Rhabdoviridae|unclassified|Guadeloupe Culex rhabdovirus	Guadeloupe Culex rhabdovirus	14380
PV585556	Red Sea_CPC_Pool5	D__Viruses.P__Duplornaviricota.C__Chrymotiviricetes.O__Ghabrivirales.F__Totiviridae.G__Totivirus.S__Kustavi_toti-like_virus	Kustavi toti-like virus	8109
PV585557	Red Sea_CPC_Pool5	D__Viruses.P__unclassified.C__unclassified.O__unclassified.F__unclassified.G__unclassified.S__Hubei_virga-like_virus_2	Hubei virga-like virus 2	10827
PV585558	Red Sea_CPC_Pool5	D__Viruses.P__Negarnaviricota.C__Ellioviricetes.O__Bunyavirales.F__Phasmaviridae.G__Orthophasmavirus.S__Orthophasmavirus_culicis.S1__Culex_phasma-like_virus	Culex phasma-like virus	2076
PV585559	Red Sea_CPC_Pool5	D__Viruses.P__Negarnaviricota.C__Ellioviricetes.O__Bunyavirales.F__Phasmaviridae.G__Orthophasmavirus.S__Orthophasmavirus_culicis.S1__Culex_phasma-like_virus	Culex phasma-like virus	2242
PV585560	Aswan_AC_Pool6	D__Viruses.P__Kitrinoviricota.C__Flasuviricetes.O__Amarillovirales.F__Flaviviridae.G__Orthoflavivirus.S__Culex_flavivirus	Culex flavivirus	10784
PV585561	Aswan_AC_Pool6	D__Viruses.P__Negarnaviricota.C__Ellioviricetes.O__Bunyavirales.F__Phasmaviridae.G__Orthophasmavirus.S__Orthophasmavirus_culicis.S1__Culex_phasma-like_virus	Culex phasma-like virus	6480
PV585562	Aswan_AC_Pool6	Viruses|Negarnaviricota|Monjiviricetes|Mononegavirales|Rhabdoviridae|unclassified|Guadeloupe Culex rhabdovirus	Guadeloupe Culex rhabdovirus	14379
PV585563	Aswan_AC_Pool6	D__Viruses.P__Negarnaviricota.C__Ellioviricetes.O__Bunyavirales.F__unclassified.G__unclassified.S__Culex_Bunyavirus_2	Culex Bunyavirus 2	7471
PV585564	Aswan_AC_Pool6	D__Viruses.P__Kitrinoviricota.C__Alsuviricetes.O__Tymovirales.F__unclassified.G__unclassified.S__Guadeloupe_Culex_tymo-like_virus	Guadeloupe Culex tymo-like virus	7825
PV585565	Aswan_AC_Pool6	D__Viruses.P__Negarnaviricota.C__Ellioviricetes.O__Bunyavirales.F__Phasmaviridae.G__Orthophasmavirus.S__Orthophasmavirus_culicis.S1__Culex_phasma-like_virus	Culex phasma-like virus	2052
PV585567	Aswan_AC_Pool6	D__Viruses.P__Negarnaviricota.C__Ellioviricetes.O__Bunyavirales.F__Phasmaviridae.G__Orthophasmavirus.S__Orthophasmavirus_culicis.S1__Culex_phasma-like_virus	Culex phasma-like virus	2255
PV585610	Aswan_AC_Pool6	D__Viruses.P__Duplornaviricota.C__Chrymotiviricetes.O__Ghabrivirales.F__Chrysoviridae.	Egypt chrysovirus-like virus	3483
PV585568	Cairo_CP_Pool7	Viruses|Negarnaviricota|Monjiviricetes|Mononegavirales|Rhabdoviridae|unclassified|Guadeloupe Culex rhabdovirus	Guadeloupe Culex rhabdovirus	14381
PV585569	Cairo_CP_Pool7	D__Viruses.P__Duplornaviricota.C__Chrymotiviricetes.O__Ghabrivirales.F__Totiviridae.G__Totivirus.S__Hanko_totivirus_5	Hanko totivirus 5	6578
PV585570	Cairo_CP_Pool7	D__Viruses.P__Negarnaviricota.C__Ellioviricetes.O__Bunyavirales.F__unclassified.G__unclassified.S__Culex_Bunyavirus_2	Culex Bunyavirus 2	7453
PV585571	Cairo_CP_Pool7	D__Viruses.P__Duplornaviricota.C__Chrymotiviricetes.O__Ghabrivirales.F__Totiviridae.G__Totivirus.S__Kustavi_toti-like_virus	Kustavi toti-like virus	2708
PV585611	Cairo_CP_Pool7	D__Viruses.P__Duplornaviricota.C__Chrymotiviricetes.O__Ghabrivirales.F__Chrysoviridae.	Egypt chrysovirus-like virus	3488
PV585612	Cairo_CP_Pool7	D__Viruses.P__Duplornaviricota.C__Chrymotiviricetes.O__Ghabrivirales.F__Totiviridae.	Egypt novel toti-like virus 1	5356
PV585613	Cairo_CP_Pool7	D__Viruses.P__Kitrinoviricota.C__Alsuviricetes.O__Martellivirales.F__Virgaviridae.	Egypt associated virga-like virus 1	6088
PV585614	Cairo_CP_Pool7	D__Viruses.P__Kitrinoviricota.C__Alsuviricetes.O__Martellivirales.F__Virgaviridae.	Egypt obamo-like virus 1	2789
PV585573	Red Sea_CPC_Pool8	Viruses|Negarnaviricota|Monjiviricetes|Mononegavirales|Rhabdoviridae|unclassified|Guadeloupe Culex rhabdovirus	Guadeloupe Culex rhabdovirus	14373
PV585574	Red Sea_CPC_Pool8	D__Viruses.P__unclassified.C__unclassified.O__unclassified.F__unclassified.G__unclassified.S__Hubei_virga-like_virus_2	Hubei virga-like virus 2	6839
PV585575	Aswan_CPC_Pool9	D__Viruses.P__Negarnaviricota.C__Ellioviricetes.O__Bunyavirales.F__Phasmaviridae.G__Orthophasmavirus.S__Orthophasmavirus_culicis.S1__Culex_phasma-like_virus	Culex phasma-like virus	6480
PV585576	Aswan_CPC_Pool9	Viruses|Negarnaviricota|Monjiviricetes|Mononegavirales|Rhabdoviridae|unclassified|Guadeloupe Culex rhabdovirus	Guadeloupe Culex rhabdovirus	14314
PV585577	Aswan_CPC_Pool9	D__Viruses.P__Negarnaviricota.C__Ellioviricetes.O__Bunyavirales.F__unclassified.G__unclassified.S__Culex_Bunyavirus_2	Culex Bunyavirus 2	7468
PV585578	Aswan_CPC_Pool9	D__Viruses.P__Negarnaviricota.C__Ellioviricetes.O__Bunyavirales.F__Phasmaviridae.G__Orthophasmavirus.S__Orthophasmavirus_culicis.S1__Culex_phasma-like_virus	Culex phasma-like virus	2255
PV585579	Aswan_CPC_Pool9	D__Viruses.P__Negarnaviricota.C__Ellioviricetes.O__Bunyavirales.F__Phasmaviridae.G__Orthophasmavirus.S__Orthophasmavirus_culicis.S1__Culex_phasma-like_virus	Culex phasma-like virus	2076
PV585580	Giza_CPC_Pool10	D__Viruses.P__unclassified.C__unclassified.O__unclassified.F__unclassified.G__unclassified.S__Hubei_virga-like_virus_2	Hubei virga-like virus 2	8204
PV585581	Giza_CPC_Pool10	D__Viruses.P__Negarnaviricota.C__Ellioviricetes.O__Bunyavirales.F__unclassified.G__unclassified.S__Culex_Bunyavirus_2	Culex Bunyavirus 2	7459
PV585582	Giza_CPC_Pool10	Viruses|Negarnaviricota|Monjiviricetes|Mononegavirales|Rhabdoviridae|unclassified|Guadeloupe Culex rhabdovirus	Guadeloupe Culex rhabdovirus	9037
PV585584	Giza_CPC_Pool10	D__Viruses.P__Negarnaviricota.C__Ellioviricetes.O__Bunyavirales.F__Phasmaviridae.G__Orthophasmavirus.S__Orthophasmavirus_culicis.S1__Culex_phasma-like_virus	Culex phasma-like virus	6481
PV585585	AI Qalyubia_CPC_Pool11	D__Viruses.P__Negarnaviricota.C__Ellioviricetes.O__Bunyavirales.F__unclassified.G__unclassified.S__Culex_Bunyavirus_2	Culex Bunyavirus 2	7475
PV585586	AI Qalyubia_CPC_Pool11	D__Viruses.P__Negarnaviricota.C__Ellioviricetes.O__Bunyavirales.F__Phasmaviridae.G__Orthophasmavirus.S__Orthophasmavirus_culicis.S1__Culex_phasma-like_virus	Culex phasma-like virus	6481
PV585587	AI Qalyubia_CPC_Pool11	Viruses|Negarnaviricota|Monjiviricetes|Mononegavirales|Rhabdoviridae|unclassified|Guadeloupe Culex rhabdovirus	Guadeloupe Culex rhabdovirus	9953
PV585588	AI Qalyubia_CPC_Pool11	D__Viruses.P__unclassified.C__unclassified.O__unclassified.F__unclassified.G__unclassified.S__Hubei_virga-like_virus_2	Hubei virga-like virus 2	10794
PV585589	AI Qalyubia_CPC_Pool11	D__Viruses.P__unclassified.C__unclassified.O__unclassified.F__unclassified.G__unclassified.S__Culex_pipiens-associated_Tunisia_virus	Culex pipiens-associated Tunisia virus	10932
PV585615	AI Qalyubia_CPC_Pool11	D__Viruses.P__Pisuviricota.C__Duplopiviricetes.O__Durnavirales.F__Amalgaviridae.	Qalyubia amalga-like virus 1	3167
PV585590	AI Qalyubia_CPC_Pool11	D__Viruses.P__Duplornaviricota.C__Chrymotiviricetes.O__Ghabrivirales.F__Totiviridae.	Egypt totivirus-like virus 1	7772
PV585591	Fayoum_CPC_Pool12	Viruses; Riboviria; Orthornavirae; Pisuviricota; Pisoniviricetes; Picornavirales; Iflaviridae;Culex Iflavi like virus 4	Culex Iflavi-like virus 4	9635
PV585592	Fayoum_CPC_Pool12	D__Viruses.P__Negarnaviricota.C__Ellioviricetes.O__Bunyavirales.F__Phasmaviridae.G__Orthophasmavirus.S__Orthophasmavirus_culicis.S1__Culex_phasma-like_virus	Culex phasma-like virus	6480
PV585594	Fayoum_CPC_Pool12	Viruses|Negarnaviricota|Monjiviricetes|Mononegavirales|Rhabdoviridae|unclassified|Guadeloupe Culex rhabdovirus	Guadeloupe Culex rhabdovirus	14343
PV585595	Aswan_CPC_Pool13	Viruses|Negarnaviricota|Monjiviricetes|Mononegavirales|Rhabdoviridae|unclassified|Guadeloupe Culex rhabdovirus	Guadeloupe Culex rhabdovirus	14363
PV585596	Aswan_CPC_Pool13	D__Viruses.P__Negarnaviricota.C__Ellioviricetes.O__Bunyavirales.F__unclassified.G__unclassified.S__Culex_Bunyavirus_2	Culex Bunyavirus 2	7452
PV585597	Aswan_CPC_Pool13	Viruses; Riboviria; Orthornavirae; Pisuviricota; Pisoniviricetes; Picornavirales; Iflaviridae; Iflavirus; unclassified Iflavirus;Iflavirus sp.	Iflavirus sp.	9679
PV585598	Red Sea_CPC_Pool14	Viruses|Negarnaviricota|Monjiviricetes|Mononegavirales|Rhabdoviridae|unclassified|Guadeloupe Culex rhabdovirus	Guadeloupe Culex rhabdovirus	13470
PV585599	Red Sea_CPC_Pool14	D__Viruses.P__Kitrinoviricota.C__Flasuviricetes.O__Amarillovirales.F__Flaviviridae.G__Orthoflavivirus.S__Culex_flavivirus	Culex flavivirus	10719
PV585616	Red Sea_CPC_Pool14	D__Viruses.P__Duplornaviricota.C__Chrymotiviricetes.O__Ghabrivirales.F__Totiviridae.	Egypt novel toti-like virus 1	5376
PV585600	Aswan_CPC_Pool13	D__Viruses.P__Kitrinoviricota.C__Alsuviricetes.O__Hepelivirales.F__Alphatetraviridae.G__unclassified.S__Sarawak_virus	Sarawak virus	837
